# Supplementary material for: Efficacy of Remdesivir and Neutralizing Monoclonal Antibodies in Monotherapy or Combination Therapy in Reducing the Risk of Disease Progression in Elderly or Immunocompromised Hosts Hospitalized for COVID-19: A Single Center Retrospective Study
Source: Viruses. 2023 May 19;15(5):1199. doi: 10.3390/v15051199 (PMC10222024; doi:10.3390/v15051199)
Supplement: Supplementary file 1 [file viruses-15-01199-s001.zip]

Archive with 1 entries (1 files):
- viruses-2400469-supplementary.pdf
